# Supplementary material for: Family and literature analysis demonstrates phenotypic effect of two variants in the calpain-3 gene
Source: Neurogenetics. 2023 Aug 17;24(4):273–8. doi: 10.1007/s10048-023-00728-6 (PMC10545561; doi:10.1007/s10048-023-00728-6)
Supplement: Supplementary file 1 — Supplementary file1 (10.6 KB) [file 10048_2023_728_MOESM1_ESM.xlsx]

## Sheet: c.Gly234ArgPubl
Supplementary table 1: pGly234Arg in the literature Publication	Variant 1 (NM_000070.3)	Variant 2 (NM_000070.3)	Family	Age at exam	Age at onset	Symptoms/Exam/Other	CK
Dorobek M, Ryniewicz B, Kabzinska D, Fidzianska A, Styczynska M, Hausmanowa-Petrusewicz I. The Frequency of c.550delA Mutation of the CANP3 Gene in the Polish LGMD2A Population. Genet Test Mol Biomarkers. 2015;19(11):637-40.	p.Gly234Arg	(p.Gly234Arg?)	NA	NA	NA	NA	NA
Topf A, Johnson K, Bates A, Phillips L, Chao KR, England EM, et al. Sequential targeted exome sequencing of 1001 patients affected by unexplained limb-girdle weakness. Genet Med. 2020;22(9):1478-88.	p.Gly234Arg	NA	NA	NA	NA	NA	NA
Gonzalez-Mera L, Ravenscroft G, Cabrera-Serrano M, Ermolova N, Dominguez-Gonzalez C, Arteche-Lopez A, et al. Heterozygous CAPN3 missense variants causing autosomal-dominant calpainopathy in seven unrelated families. Neuropathol Appl Neurobiol. 2021;47(2):283-96.	p.Gly234Arg	none	singleton	62	15	Myalgia after exercise, scapular winging, waddling gait, fully ambulant, no lower back pain	elevated 15-fold
Macias A, Fichna JP, Topolewska M, Redowicz MJ, Kaminska AM, Kostera-Pruszczyk A. Targeted Next-Generation Sequencing Reveals Mutations in Non-coding Regions and Potential Regulatory Sequences of Calpain-3 Gene in Polish Limb-Girdle Muscular Dystrophy Patients. Front Neurosci. 2021;15:692482.	p.Gly234Arg	c.1746-20C>g	two sisters, one deceased not reported	57	adolescence	Ambulation with assistance	NA
