# Supplementary material for: Family and literature analysis demonstrates phenotypic effect of two variants in the calpain-3 gene
Source: Neurogenetics. 2023 Aug 17;24(4):273–8. doi: 10.1007/s10048-023-00728-6 (PMC10545561; doi:10.1007/s10048-023-00728-6)
Supplement: Supplementary file 2 — Supplementary file2 (15.3 KB) [file 10048_2023_728_MOESM2_ESM.xlsx]

## Sheet: c.1746-20C>G
Supplementary table 2: c.1746-20C>G in the literature Publication	Variant 1 (NM_000070.3)	Variant 2 (NM_000070.3)	Family	Age at exam	Age at onset	Symptoms/Exam/Other	CK
Nascimbeni AC, Fanin M, Tasca E, Angelini C. Transcriptional and translational effects of intronic CAPN3 gene mutations. Hum Mutat. 2010;31(9):E1658-69.	c.1746-20C>G	P1: c.1333G>A; p.G445R; P2: c.245C>T; p.P82L; P3: c.1061T>G; p.V354G; P4: c.610C>G; p.L204V; P5: c.550delA; p.T184RfsX36; P6: c.697G>C; p.G233R	NA	NA	NA	functional study, leads to reduced protein if combined with second mutation, new functional acceptor splice site demonstrated in muscle mRNA	NA
Reddy HM, Cho KA, Lek M, Estrella E, Valkanas E, Jones MD, et al. The sensitivity of exome sequencing in identifying pathogenic mutations for LGMD in the United States. J Hum Genet. 2017;62(2):243-52.	c.1746-20C>G	c.945+5G>A	2 affected brothers	NA	NA	NA
Krahn M, Pecheux C, Chapon F, Beroud C, Drouin-Garraud V, Laforet P, et al. Transcriptional explorations of CAPN3 identify novel splicing mutations, a large-sized genomic deletion and evidence for messenger RNA decay. Clin Genet. 2007;72(6):582-92.	c.1746-20C>G	c.1745+4_1745+7delAGTG	singleton	77 (?)	childhood	difficulties running in childhood, proximal weakness legs > arms, age 77: scapular winging, proximal weakness of arms and legs, calf hypertrophy, no distal or facial involvement, normal respiration. Biopsy: marked fibre size variation, no necrosis/regeneration, CAPN3 decreased in Western-blot	NA
Stehlikova K, Zapletalova E, Sedlackova J, Hermanova M, Vondracek P, Marikova T, et al. Quantitative analysis of CAPN3 transcripts in LGMD2A patients: involvement of nonsense-mediated mRNA decay. Neuromuscul Disord. 2007;17(2):143-7.	c.1746-20C>G	c.598-612del; p.Phe200_Leu204del	singleton	67	25	no decrease in CAPN3 mRNA, clinical: Chrobakova et al. Neuromuscular Disorders (2004) 14(10):659-65 patient 5 (by agreement of age at onset): at age 25 proximal leg weakness followed by arms 5 years later, wheelchair dependent since age 62	546 U/l
Piluso G, Politano L, Aurino S, Fanin M, Ricci E, Ventriglia VM, et al. Extensive scanning of the calpain-3 gene broadens the spectrum of LGMD2A phenotypes. J Med Genet. 2005;42(9):686-93.	c.1746-20C>G	NA	NA	NA	NA	reported 2 patients heterozygous and 3 compound heterozygous, none homozygous, authors suggest causality even for heterozygous (reason?)	NA
Stehlikova K, Skalova D, Zidkova J, Mrazova L, Vondracek P, Mazanec R, et al. Autosomal recessive limb-girdle muscular dystrophies in the Czech Republic. BMC Neurol. 2014;14:154.	c.1746-20C>G	P1: c.598_612del; p.Phe_Leu204del; P2: c.598_612del; p.Phe_Leu204del; P3: c.598_612del; p.Phe_Leu204del; P4: c.614T>C; p.Leu205Pro P5: see Stehlikova, Neuromusc. Dis. (2007) 17(2):143-7 above.	NA	P1: 61 P2: 68 P3: 66 P4: NA	P1: 43 P2: 25 P3: 56 P4: 49	P1: started in biceps brachii, now shoulder girdle, fully ambulant; P2: shoulder and pelvic/femoral, also distal, loss of ambulation at 65 years of age; P3: shoulder and pelvic/femoral, fully ambulant P4: shoulder and pelvic/femoral, NA	P1: NA P2: NA P3: ~60 U/l P4: NA
Balci B, Aurino S, Haliloglu G, Talim B, Erdem S, Akcoren Z, et al. Calpain-3 mutations in Turkey. Eur J Pediatr. 2006;165(5):293-8	c.1746-20C>G	c.1746-20C>g	singleton	44	17	NOTE: homozygous!, "intermediate phenotype"	NA
Groen EJ, Charlton R, Barresi R, Anderson LV, Eagle M, Hudson J, et al. Analysis of the UK diagnostic strategy for limb girdle muscular dystrophy 2A. Brain. 2007;130(Pt 12):3237-49.	c.1746-20C>G	c.620A>C; p.Lys207Thr	singleton	NA	NA	"supplementary information" is missing - mails to Brain and last author (in retirement) unanswered.	NA
Milic A, Daniele N, Lochmuller H, Mora M, Comi GP, Moggio M, et al. A third of LGMD2A biopsies have normal calpain 3 proteolytic activity as determined by an in vitro assay. Neuromuscul Disord. 2007;17(2):148-56.	c.1746-20C>G	c.535G>C; p.Asp179His	singleton	NA	NA	functional study of calpain 3 expression (Western-blot) and protease activity: this patient had absent expression and no protease activity	NA
Harris E, Topf A, Barresi R, Hudson J, Powell H, Tellez J, et al. Exome sequences versus sequential gene testing in the UK highly specialised Service for Limb Girdle Muscular Dystrophy. Orphanet J Rare Dis. 2017;12(1):151.	c.1746-20C>G	c.759_761delGAA; p.Lys254del	singleton	NA	adult onset	NA	> 1000 U/l
Schroeder T, Fuchss J, Schneider I, Stoltenburg-Didinger G, Hanisch F. Eosinophils in hereditary and inflammatory myopathies. Acta Myol. 2013;32(3):148-53.	c.1746-20C>G	c.550delA; p.Thr184fs	NA	NA	NA	This is a study of eosinophils in myopathies without clinical information	NA
Siavriene E, Petraityte G, Burnyte B, Morkuniene A, Mikstiene V, Rancelis T, et al. Compound heterozygous c.598_612del and c.1746-20C > G CAPN3 genotype cause autosomal recessive limb-girdle muscular dystrophy-1: a case report. BMC Musculoskelet Disord. 2021;22(1):1020.	c.1746-20C>G	c.598_612del; p.Phe_Leu204del	singleton	43	17	presented at age 17 with proximal leg weakness, 5 years later with proximal arm weakness, at age 37: atrophy of shoulder girdle, biceps, triceps, thighs, winged scapulae and calv hypertrophy, no facial involvement	3451 U/l
Macias A, Fichna JP, Topolewska M, Redowicz MJ, Kaminska AM, Kostera-Pruszczyk A. Targeted Next-Generation Sequencing Reveals Mutations in Non-coding Regions and Potential Regulatory Sequences of Calpain-3 Gene in Polish Limb-Girdle Muscular Dystrophy Patients. Front Neurosci. 2021;15:692482.	c.1746-20C>G	p1: c.649G>A; p.Glu217Lys; p2: c.481G>A; p.Gly161Arg; p3: c.700G>A; p.Gly234Arg; p4: c.598-612del; p.Phe200_Leu204del; p5: c.598-612del; p.Phe200_Leu204del; p6: c.598-612del; p.Phe200_Leu204del; p7: c.598-612del; p.Phe200_Leu204del	p1: singleton p2: singleton p3: two sisters p4: two siblings p5: three siblings p6: singleton p7: two siblings	p1: 76 p2: 56 p3: 54 p4: 41 p5: 35 p6: 42 p7: 43	p1: adolescence p2: adulthood p3: adolescence p4: adult p5: adult p6: adult p7: 61	p1: waddling gait p2: ambulation with assistance p3: ambulation with assistance p4: loss of ambulation at 54 years p5: waddling gait p6: ambulant p7: ambulant	NA
Sharkova IV, Bulakh MV, Bessonova LA, Shchagina OA, Dadaly EL. A case of pseudodominant inheritance of limb-girdle muscular dystrophy caused by mutations in the CAPN3 gene. Annals of Clinical and Experimental Neurology. 2021;15(3):85-91.	c.1746-20C>G	c.598_612del; p.Phe_Leu204del	p1: mother p2: daughter	p1: 59 p2: 38	p1: 30 p2: 20	proximal paresis, upper and lower legs	NA
Schutz PW, Scalco RS, Barresi R, Houlden H, Parton M, Holton JL. Calpainopathy with macrophage-rich, regional inflammatory infiltrates. Neuromuscul Disord. 2017;27(8):738-41.	c.1746-20C>G	c.643_663del; p.Ser215_Gly221del	singleton	33	32	proximal lower limbs, Hip flexion, abduction, scapular winging	6698 U/l
Peric S, Stevanovic J, Johnson K, Kosac A, Peric M, Brankovic M, et al. Phenotypic and genetic spectrum of patients with limb-girdle muscular dystrophy type 2A from Serbia. Acta Myol. 2019;38(3):163-71	c.1746-20C>G	p1: p.Thr184ArgfsTer36; p2: p.Thr184ArgfsTer36	singletons	p1: 14 p2: 12	p1: 14; p2: 15	p1: initial proximal arm weakness p2: initial tiptoe gait, elbow contractures	p1: > ~ 8500 U/l p2: ~8500 U/l
Ten Dam L, Frankhuizen WS, Linssen W, Straathof CS, Niks EH, Faber K, et al. Autosomal recessive limb-girdle and Miyoshi muscular dystrophies in the Netherlands: The clinical and molecular spectrum of 244 patients. Clin Genet. 2019;96(2):126-33.	c.1746-20C>G	p1: c.598_612del; p.Phe_Leu204del; p2: c.759_761del; p.Lys254del; p3: c.759_761del; p.Lys254del; p4: c.1328C>T: p.Ser443Phe; p5: c.1746-20C>G (homozygous)	singletons	p1: NA p2: NA p3: NA p4: NA p5: NA	p1: 27 p2: 28 p3: 12 p4: 16 p5: 46	p1: proximal leg weakness, later arms also affected p2: proximal leg weakness, later arms also affected p3: proximal leg weakness, later arms also affected p4: proximal leg weakness, later arms also affected p5: proximal leg weakness, arms also affected	p1: 645 U/l p2: 1676 U/l p3: 308 U/l p4: 2066 U/l p5: 5800 U/l
Barp A, Laforet P, Bello L, Tasca G, Vissing J, Monforte M, et al. European muscle MRI study in limb girdle muscular dystrophy type R1/2A (LGMDR1/LGMD2A). J Neurol. 2020;267(1):45-56.	c.1746-20C>G	p1: c.759_761delGAA: p.Lys254del; p2: c.697G>C; p.G233R; p3: c.1193+6T>A; p4:c.2146G>A; p.E716N	singletons	p1: 40 p2: 50 p3: 40 p4: 70	p1: NA p2: NA p3: NA p4: NA	p1: lower leg weakness p2: lower leg weakness p3: lower leg weakness p4: biceps femoris weakness	NA
Mroczek M, Inashkina I, Stavusis J, Zayakin P, Khrunin A, Micule I, et al. CAPN3 c.1746-20C>G variant is hypomorphic for LGMD R1 calpain 3-related. Hum Mutat. 2022;43(10):1347-53	c.1746-20C>G	p1: c.643T>C; p.Ser215Pro; p2: c.643T>C; p.Ser215Pro; p3: c.643T>C; p.Ser215Pro; p4: c.598_612del; p.Phe_Leu204del; p5: c.598_612del; p.Phe_Leu204del; p6: c.1745+4_1745+7del; p7: c.550delA; p.Thr184fs; p8: c.598_612del; p.Phe_Leu204del; p9: c.598_612del; p.Phe_Leu204del; p10: c.598_612del; p.Phe_Leu204del; p11: c.245C>T; p.P82L; p12: c.550delA; p.Thr184fs; p13: c.759_761delGAA: p.Lys254del; p14: …	singletons	p1: 45 p2: 61 p3: 70 p4: 37 p5: 42 p6: 33 p7: 33 p8: 73 p9: 45 p10: 48 p11: 58 p12: 51 p13: 48 p14: 52	p1: 14 p2: childhood p3: 20 p4: 17 p5: teens p6: 32 p7: 32 p8: 55 p9: 30 p10: 18 p11: 55 p12: 46 p13: 28 p14: 14	p1: proximal leg and arm weakness p2: proximal leg and arm weakness p3: proximal leg and arm weakness p4: leg weakness, little arm weakness p5: leg and arm weakness, severe p6: NA p7: NA p8: NA p9: NA p10: NA p11: NA p12: predominantly lower leg weakness p13: proximal leg and arm weakness p14: proximal leg and arm weakness	p1: ~2900 U/l p2: ~1500 U/l p3: ~350 U/l p4: ~3500 U/l p5: ~4000 U/l p6: ~3700 U/l p7: ~2000 U/l p8: ~3200 U/l p9: ~1900 U/l p10: ~1000 U/l p11: ~3200 U/l p12: ~1000 U/l p13: ~700 U/l p14: ~340 U/l
